# Supplementary material for: PBMC fixation and processing for Chromium single-cell RNA sequencing
Source: J Transl Med. 2018 Jul 17;16:198. doi: 10.1186/s12967-018-1578-4 (PMC6050658; doi:10.1186/s12967-018-1578-4)
Supplement: Supplementary file 1 — Additional file 1: Table S1. Potential impacts on single cell transcriptome analysis after cell fixation. [file 12967_2018_1578_MOESM1_ESM.xlsx]

## Sheet: Table S1
	Additional File 1: Table S1. Potential impacts on single cell transcriptome analysis after cell fixation
	Potential Impacts	Reasons	Solutions
Cell	Cell loss	sticky to plastic surface	BSA
	(~20% for large cell 293T	insufficient pelleting	time x speed
	~40% for small cell PBMC)		keep Sn in another tube until complete
			remove Sn but leaving ~50ul
	Cell aggregate (irreversible)	sticky behavior	dropwise addition of fixative
			cell strainer
	Cell deformation/integrity	disruption of cell membrane	morhpology under microscopy
			cell size
RNA	RNA loss/leakage (Total RNA	Fixation step	alcoholic fixative for RNA/DNA
	content/cell) and damage		hours to days
	(RNA integrity)		4°C or -20°C
		Wash/Rehydration step	solution to inhibit RNase
			(SSC-BSA-RNasin®-DTT)
			incubation time< 30min
			(minimize RNA release into outside of cells)
Droplet-Based	GEM step	fixative/wash residual	minimal cell volume
Sequencing		ambient RNA (RNA leakage from cell)	Seq Reads from cells
	Impact on RT and scRNA-Seq		cDNA yield
			Gene/cell or UMI/cell
			Mito gene percentage / c-Myc
			cell subtype
