# Supplementary material for: PBMC fixation and processing for Chromium single-cell RNA sequencing
Source: J Transl Med. 2018 Jul 17;16:198. doi: 10.1186/s12967-018-1578-4 (PMC6050658; doi:10.1186/s12967-018-1578-4)
Supplement: Supplementary file 2 — Additional file 2: Table S2. Marker genes used for identifying PBMC subpopulations. [file 12967_2018_1578_MOESM2_ESM.xlsx]

## Sheet: Table S2
Additional File 2: Table S2. Marker genes used for identifying PBMC subpopulations
Subpopulation	Marker Gene	Ensembl
T Cell	CD3D	ENSG00000167286
T Cell	CD3E	ENSG00000198851
CD4 T Cell	CD4	ENSG00000010610
CD4 T Cell	IL7R	ENSG00000168685
Treg Cell	TNFRSF18	ENSG00000186891
Memory T cell	CCR10	ENSG00000184451
CD8 T cell	GZMB	ENSG00000100453
CD8 T cell	CD8A	ENSG00000153563
NK Cell	GNLY	ENSG00000115523
NK Cell	NKG7	ENSG00000105374
Naive T Cell	ID3	ENSG00000117318
B Cell	CD79A	ENSG00000105369
B Cell	CD79B	ENSG00000007312
B Cell	MS4A1	ENSG00000156738
Myeloid Cell	S100A8	ENSG00000143546
Myeloid Cell	S100A9	ENSG00000163220
CD14+ Monocyte	CD14	ENSG00000170458
CD14+ Monocyte	LYZ	ENSG00000090382
CD16+ Monocytes	FCGR3A	ENSG00000203747
CD16+ Monocytes	MS4A7	ENSG00000166927
Dendritic Cell	FCER1A	ENSG00000179639
Megakaryocytes	PPBP	ENSG00000163736
Megakaryocytes	PF4	ENSG00000163737
Proliferating Erythrocytes	HBG1	ENSG00000213934
Proliferating Erythrocytes	HBG2	ENSG00000196565
