# Supplementary material for: PBMC fixation and processing for Chromium single-cell RNA sequencing
Source: J Transl Med. 2018 Jul 17;16:198. doi: 10.1186/s12967-018-1578-4 (PMC6050658; doi:10.1186/s12967-018-1578-4)
Supplement: Supplementary file 5 — Additional file 5: Table S3. Sequencing metrics summary of 10 scRNA-Seq datasets. [file 12967_2018_1578_MOESM5_ESM.xlsx]

## Sheet: Table S3
	Additional File 5: Table S3. Sequencing metrics summary of 10 scRNA-Seq datasets	Additional file 5: Table S3.		Sequencing metrics summary of 10 scRNA-Seq datasets
Cell Ranger Version	Sample ID	Number of Cells Detected	Number of Reads	Valid Barcodes	Mean Reads per Cell	Median UMI Counts per Cell	Total Genes Detected	Median Genes per Cell	Reads Mapped to Transcriptome	Sequencing Saturation	Q30 Bases in Barcode	Q30 Bases in RNA Read	Fraction Reads in Cells
2.0.1	DTM-X_PBMC_live	4975	229495304	0.979	46129	4063	19289	1174	0.58	0.804	0.978	0.817	0.871
2.0.1	DTM-X_PBMC_methanol-3H+SSC	2933	224163082	0.977	76427	2291	17334	832	0.631	0.912	0.978	0.815	0.745
2.0.1	DTM-X_PBMC_methanol-3W+SSC	2826	283157632	0.982	100197	2950	17563	944	0.683	0.925	0.969	0.807	0.793
2.0.1	DTM-Y_PBMC_live	5883	299030569	0.977	50829	4250	19476	1186	0.536	0.768	0.976	0.653	0.857
2.0.1	DTM-Y_PBMC_methanol-3W+SSC	3899	234299883	0.98	60092	3373	18139	997	0.642	0.87	0.964	0.661	0.875
2.0.1	CD8+ _live	5662	191272405	0.979	33781	3491	18607	981	0.593	0.757	0.979	0.74	0.844
2.0.1	CD8+_methanol_SSC	4753	261730478	0.982	55066	2721	16957	831	0.737	0.903	0.969	0.805	0.801
2.0.1	KLM1_live	2436	275196403	0.981	112970	28739	22440	5220	0.607	0.455	0.968	0.778	0.861
2.0.1	KLM1_methanol_PBS	2646	255246545	0.978	96465	19924	22053	4191	0.666	0.353	0.968	0.783	0.538
2.0.1	KLM1_methanol_SSC	3239	243822504	0.979	75277	28363	22065	4937	0.73	0.208	0.964	0.68	0.719
